# Supplementary material for: Cu-Contamination-Free Hybrid Bonding via MoS2 Passivation Layer
Source: Nanomaterials (Basel). 2025 Oct 21;15(20):1600. doi: 10.3390/nano15201600 (PMC12567487; doi:10.3390/nano15201600)
Supplement: Supplementary file 1 [file nanomaterials-15-01600-s001.zip]

Archive with 1 entries (1 files):
- nanomaterials-3939260-supplementary.pdf
